# Supplementary material for: Phylogenetic and chromosomal analyses of multiple gene families syntenic with vertebrate Hox clusters
Source: BMC Evol Biol. 2008 Sep 19;8:254. doi: 10.1186/1471-2148-8-254 (PMC2566581; doi:10.1186/1471-2148-8-254)
Supplement: Additional file 3 — Accession numbers, positional information and description of sequences used in the phylogenetic analyses. [file 1471-2148-8-254-S3.xls]

## Sheet: Blad1
Family	Species	Gene ID	HGNC name	Chromosome name	Start position	Assigned sequence name	Percent gaps in aligned sequence	Additional comment
AOC (MEMBRANE COPPER AMINE OXIDASE EC_1.4.3.6 SEMICARBAZIDE SENSITIVE AMINE OXIDASE SSAO VASCULAR ADHESION 1 VAP 1)
Total alignment length 824 amino acids	Human	ENSG00000131480	AOC2	17	38250135	Hsa.17.AOC2	8.25
	Human	ENSG00000131471	AOC3	17	38256727	Hsa.17.AOC3	7.40
	Human	ENSG00000002726	ABP1	7	150180498	Hsa.7.ABP1	9.10
	Mouse	ENSMUSG00000029811		6	48824840	Mmu.6a	8.25
	Mouse	ENSMUSG00000029813		6	48859481	Mmu.6b	14.93
	Mouse	ENSMUSG00000068536		6	48904729	Mmu.6c	12.26
	Mouse	ENSMUSG00000039215		6	48916447	Mmu.6d	13.59
	Mouse	ENSMUSG00000019326		11	101132341	Mmu.11	7.28
	Zebrafish	ENSDARG00000061355		24	43401291	Dre.24	8.98
	Zebrafish	GENSCAN00000008147		3	41034151	Dre.3	8.86
	Fugu	SINFRUG00000146469		scaffold_253	236032	Tru.sc253	8.98
	Fugu	SINFRUG00000154009		scaffold_2327	6443	Tru.sc2327	12.74
	Tetraodon	GSTENG00008440001		Un_random	38583354	Tni.Unr.a	8.98
	Tetraodon	GSTENG00016700001		Un_random	134591135	Tni.Unr.b	13.11
	Amphioxus	estExt_fgenesh2_pg.C_6030023		scaffold_603	340616	Brf.sc603a	2.55
	Amphioxus	e_gw.603.7.1		scaffold_603	308786	Brf.sc603b	18.08
	Amphioxus	e_gw.70.14.1		scaffold_70	1370658	Brf.sc70.a	11.65
	Amphioxus	e_gw.70.27.1		scaffold_70	1361793	Brf.sc70.b	11.17
	Amphioxus	estExt_gwp.C_3050082		scaffold_305	949918	Brf.sc305	14.68
DLX (HOMEOBOX
Total alignment length 581 amino acids	Human	ENSG00000108813	DLX4	17	45401561	Hsa.17.DLX4	40.62
	Human	ENSG00000064195	DLX3	17	45422388	Hsa.17.DLX3	50.60
	Human	ENSG00000144355	DLX1	2	172657723	Hsa.2.DLX1	56.11
	Human	ENSG00000115844	DLX2	2	172672413	Hsa.2.DLX2	43.55
	Human	ENSG00000006377	DLX6	7	96473226	Hsa.7.DLX6	55.08
	Human	ENSG00000105880	DLX5	7	96487648	Hsa.7.DLX5	50.62
	Mouse	ENSMUSG00000029754		6	6813797	Mmu.6a	72.81
	Mouse	ENSMUSG00000029755		6	6827801	Mmu.6b	50.26
	Mouse	ENSMUSG00000041911		2	71330284	Mmu.2a	56.11
	Mouse	ENSMUSG00000023391		2	71344248	Mmu.2b	42.86
	Mouse	ENSMUSG00000001510		11	94936225	Mmu.11b	50.60
	Mouse	ENSMUSG00000020871		11	94956546	Mmu.11a	58.69
	Zebrafish	ENSDARG00000014446		9	3541355	Dre.9b	53.36
	Zebrafish	ENSDARG00000013125		9	3551982	Dre.9a	56.63
	Zebrafish	ENSDARG00000014626		12	4236603	Dre.12	52.50
	Zebrafish	ENSDARG00000042291		19	41676521	Dre.19a	57.49
	Zebrafish	ENSDARG00000042296		19	41681670	Dre.19b	51.46
	Zebrafish	ENSDARG00000017174		1	4330338	Dre.1	52.50
	Zebrafish	ENSDARG00000011956		3	39108905	Dre.3	56.97
	Fugu	SINFRUG00000131813		scaffold_253	141007	Tru.sc253b	66.27
	Fugu	SINFRUG00000136721		scaffold_253	151052	Tru.sc253a	54.91
	Fugu	SINFRUG00000165242		scaffold_4751	491	Tru.sc4751	50.95
	Fugu	SINFRUG00000140782		scaffold_100	681679	Tru.sc100b	52.67
	Fugu	SINFRUG00000140781		scaffold_100	688192	Tru.sc100a	56.28
	Fugu	GENSCANSLICE00000017682		scaffold_292	284142	Tru.sc292b	68.67
	Fugu	SINFRUG00000162597		scaffold_292	289291	Tru.sc292a	57.66
	Fugu	SINFRUG00000120430		scaffold_3	1809102	Tru.sc3a	56.11
	Fugu	SINFRUG00000120428		scaffold_3	1814973	Tru.sc3b	52.84
	Tetraodon	GSTENG00031430001		2	11404117	Tni.2b	70.74
	Tetraodon	GSCT00007481001		21_random	1123917	Tni.21b	58.35
	Tetraodon	GSTENG00032958001		21_random	1130826	Tni.21a	61.27
	Tetraodon	GSTENG00021075001		Un_random	37201923	Tni.Unr.b	59.72
	Tetraodon	GSTENG00024117001		2	4245122	Tni.2c	64.03	together with GSTENG00024116001
	Tetraodon	GSTENG00021076001		Un_random	37212507	Tni.Unr.a	56.11
	Tetraodon	GSTENG00031429001		2	11410659	Tni.2a	56.45
	Ciona intestinalis	ENSCING00000004370		7q	1163932	Cin.7q.a	22.03
	Ciona intestinalis	ENSCING00000004374		7q	116774	Cin.7q.b	10.84
	Ciona intestinalis	ENSCING00000007099		7q	4207346	Cin.7q.c	62.48
	Drosphila	CG3629		2R	20322430	Dme.2R	43.72
G6PC (GLUCOSE 6 PHOSPHATASE EC_3.1.3.9 G6PASE G 6 PASE)
Total alignment length 398 amino acids	Human	ENSG00000152254	G6PC2	2	169466047	Hsa.2.G6PC2	10.80
	Human	ENSG00000141349	G6PC3	17	39503644	Hsa.17.G6PC3	13.07
	Human	ENSG00000131482	G6PC	17	38306341	Hsa.17.G6PC	10.30
	Mouse	ENSMUSG00000005232		2	69020810	Mmu.2	10.80
	Mouse	ENSMUSG00000019326		17	101132341	Mmu.11a	10.30
	Mouse	ENSMUSG00000034793		17	102005710	Mmu.11b	13.07
	Zebrafish	ENSDARG00000020371		12	1926290	Dre.12b	18.09
	Zebrafish	ENSDARG00000013721		12	5391636	Dre.12a	15.58
	Zebrafish	ENSDARG00000031616		12	5404879	Dre.12c	11.56
	Zebrafish	ENSDARG00000014473		3	41054528	Dre.3a	13.07
	Zebrafish	ENSDARG00000014967		3	41739144	Dre.3b	13.07
	Fugu	SINFRUG00000130997		scaffold_134	248269	Tru.sc134	10.80
	Fugu	SINFRUG00000148704		scaffold_235	336911	Tru.sc235b	6.28
	Fugu	SINFRUG00000136877		scaffold_235	340213	Tru.sc235a	6.28
	Tetraodon	GSTENG00026937001		2	1092720	Tni.2a	7.04
	Tetraodon	GSTENG00026978001		2	727847	Tni.2b	9.80
	Tetraodon	GSTENG00026936001		2	1094796	Tni.2c	15.58
	Drosphila	CG15400		2L	2814634	Dme.2L	39.20
INSULIN GROWTH FACTOR BINDING PRECURSOR IGFBP IBP IGF BINDING
Total alignment length 356 amino acids	Human	ENSG00000141753	IGFBP4	17	35853202	Hsa.17.IGFBP4	27.53
	Human	ENSG00000167779	IGFBP6	12	51777703	Hsa.12.IGFBP6	32.58
	Human	ENSG00000146678	IGFBP1	7	45894484	Hsa.7.IGFBP1	27.25
	Human	ENSG00000146674	IGFBP3	7	45918375	Hsa.7.IGFBP3	16.57
	Human	ENSG00000115457	IGFBP2	2	217206372	Hsa.2.IGFBP2	12.08
	Human	ENSG00000115461	IGFBP5	2	217245074	Hsa.2.IGFBP5	23.60
	Mouse	ENSMUSG00000020429		11	7097782	Mmu.11.a	23.60
	Mouse	ENSMUSG00000020427		11	7106098	Mmu.11.b	17.98
	Mouse	ENSMUSG00000039323		1	72757699	Mmu.1.a	14.33
	Mouse	ENSMUSG00000026185		1	72791272	Mmu.1.b	23.88
	Mouse	ENSMUSG00000023046		15	101972396	Mmu.15	33.15
	Mouse	ENSMUSG00000017493		11	98857334	Mmu.11.c	28.65
	Zebrafish	ENSDARG00000038666		2	87690	Dre.2	31.74
	Zebrafish	ENSDARG00000025348		9	49883504	Dre.9.a	25.56
	Zebrafish	ENSDARG00000053521		9	49950362	Dre.9.b	25.56
	Zebrafish	ENSDARG00000031422		9	49992968	Dre.9.c	24.16
	Zebrafish	ENSDARG00000014947		20	61250234	Dre.20.a	26.40
	Zebrafish	ENSDARG00000014859		20	61258682	Dre.20.b	17.98
	Zebrafish	ENSDARG00000039264		6	54684119	Dre.6.a	29.78
	Zebrafish	ENSDARG00000052473		6	54873126	Dre.6.b	25.28
	Zebrafish	ENSDARG00000052470		6	54882303	Dre.6.c	22.47
	Fugu	SINFRUG00000164876		scaffold_149	45455	Tru.sc149.a	31.74
	Fugu	SINFRUG00000142978		scaffold_149	64817	Tru.sc149.b	24.16
	Fugu	SINFRUG00000122413		scaffold_57	1319597	Tru.sc57.b	23.88
	Fugu	GENSCANSLICE00000002429		scaffold_57	1331886	Tru.sc57.a	21.91
	Fugu	SINFRUG00000157334		scaffold_3207	1436	Tru.sc3207	31.74
	Fugu	SINFRUG00000121680		scaffold_1287	34176	Tru.sc1287	33.99
	Fugu	SINFRUG00000145668		scaffold_244	120111	Tru.sc244	28.65
	Fugu	SINFRUG00000160007		scaffold_107	948278	Tru.sc107.a	34.27
	Fugu	SINFRUG00000134657		scaffold_107	951019	Tru.107.b	23.60
	Tetraodon	GSTENG00004782001		15_random	132679	Tni.15r	24.72
	Tetraodon	GSTENG00015886001		3	1693008	Tni.3.b	23.88
	Tetraodon	GSCT00000950001		3	1700456	Tni.3.a	36.24
	Tetraodon	GSTENG00026400001		18	97089	Tni.18	28.37
	Tetraodon	GSTENG00004132001		Un_random	30174886	Tni.Unr.a	43.54
	Tetraodon	GSTENG00012277001		Un_random	44470875	Tni.Unr.b	23.60
	Tetraodon	GSTENG00016851001		2	16828853	Tni.2	33.71
	Ciona intestinalis	ENSCING00000009080		13q	2093025	Cin.13q	36.80
	Ciona intestinalis	ENSCING00000003323		9q	3458539	Cin.9q	36.80
INSULIN GROWTH FACTOR 2 BINDING 2 IGF II BINDING 2 IMP 2
Total alignment length 620 amino acids	Human	ENSG00000159217	IGF2BP1	17	44429773	Hsa.17.IGF2BP1	9.52
	Human	ENSG00000073792	IGF2BP2	3	186844228	Hsa.3.IGF2BP2	5.97
	Human	ENSG00000136231	IGF2BP3	7	23316354	Hsa.7.IGF2BP3	9.03
	Mouse	ENSMUSG00000029814		6	49016928	Mmu.6	9.19
	Mouse	ENSMUSG00000033581		16	21974311	Mmu.16	14.52
	Mouse	ENSMUSG00000013415		11	95778822	Mmu.11	9.52
	Zebrafish	ENSDARG00000003421		9	10822565	Dre.9	8.55
	Zebrafish	ENSDARG00000010266		19	14739440	Dre.19	9.03
	Zebrafish	ENSDARG00000061661		1	25579614	Dre.1.a	27.74
	Zebrafish	ENSDARG00000061478		3	24297913	Dre.3	39.68
	Zebrafish	ENSDARG00000060462		1	46510248	Dre.1.b	27.10
	Fugu	SINFRUG00000134629		scaffold_46	820923	Tru.sc46	12.26
	Fugu	SINFRUG00000122198		scaffold_2073	22334	Tru.sc2073	29.19
	Fugu	SINFRUG00000144492		scaffold_292	221231	Tru.sc292	9.35
	Tetraodon	GSTENG00032950001		21_random	1065022	Tni.21r	10.32
	Tetraodon	GSTENG00030535001		2	12544062	Tni.2	8.39
	Tetraodon	GSTENG00026122001		Un_random	37916455	Tni.Unr	12.58
	Ciona intestinalis	ENSCING00000004227		12q	3070620	Cin.12q	9.84
	Drosophila	CG1691		X	10641215	Dme.X	25.00
MAGUK P55 SUBFAMILY MEMBER
Total alignment length 505 amino acids	Human	ENSG00000108852	MPP2	17	39308253	Hsa.17.MPP2	17.82
	Human	ENSG00000105926	MPP6	7	24579526	Hsa.7.MPP6	18.22
	Mouse	ENSMUSG00000038388		6	50039835	Mmu.6	15.45
	Mouse	ENSMUSG00000017314		11	101873107	Mmu.11	17.82
	Zebrafish	ENSDARG00000029761		19	14599999	Dre.19	18.81
	Zebrafish	ENSDARG00000056892		16	20568841	Dre.16	65.35
	Zebrafish	ENSDARG00000010957		12	10535034	Dre.12	18.42
	Zebrafish	ENSDARG00000053453		3	40618756	Dre.3	18.22
	Fugu	SINFRUG00000144487		scaffold_292	264417	Tru.sc292	11.09
	Fugu	SINFRUG00000137003		scaffold_48	983205	Tru.sc48	18.42
	Fugu	SINFRUG00000120435		scaffold_3	1743564	Tru.sc3	29.11
	Fugu	SINFRUG00000134195		scaffold_431	104489	Tru.sc431	18.42
	Tetraodon	GSTENG00032954001		21_random	1105390	Tni.21r	9.90
	Tetraodon	GSTENG00034109001		8	6687551	Tni.8	18.42
	Tetraodon	GSTENG00021058001		Un_random	37029906	Tni.Unr.a	18.42
	Tetraodon	GSTENG00037107001		Un_random	144010309	Tni.Unr.b	35.64
	Ciona intestinalis	ENSCING00000008357		8q	6233938	Cin.8q	26.34
	Drosophila	CG9326		2L	20776252	Dme.2L	8.12
NUCLEAR FACTOR ERYTHROID 2 RELATED FACTOR NF E2 RELATED FACTOR NFE2 RELATED FACTOR NUCLEAR FACTOR ERYTHROID DERIVED 2
Total alignment length 993 amino acids	Human	ENSG00000082641	NFE2L1	17	43480704	Hsa.17.NFE2L1	20.34
	Human	ENSG00000116044	NFE2L2	2	177803285	Hsa.2.NFE2L2	40.58
	Human	ENSG00000123405	NFE2	12	52972167	Hsa.12.NFE2	51.46
	Human	ENSG00000050344	NFE2L3	7	26158385	Hsa.7.NFE2L3	30.11
	Mouse	ENSMUSG00000029832		6	51362253	Mmu.6	33.53
	Mouse	ENSMUSG00000015839		2	75476352	Mmu.2	39.88
	Mouse	ENSMUSG00000058794		15	103076249	Mmu.15	62.44
	Mouse	ENSMUSG00000038615		11	96633522	Mmu.11	25.38
	Zebrafish	ENSDARG00000042824		9	674077	Dre.9	51.46
	Zebrafish	ENSDARG00000019810		19	14340897	Dre.19	36.46
	Zebrafish	ENSDARG00000030616		3	21918690	Dre.3	29.00
	Zebrafish	ENSDARG00000061463		12	31739327	Dre.12.b	19.74
	Zebrafish	ENSDARG00000061347		12	32665478	Dre.12.a	19.74
	Zebrafish	ENSDARG00000020606		23	35907611	Dre.23	57.80
	Fugu	SINFRUG00000132945		scaffold_41	744327	Tru.sc41	21.65
	Fugu	SINFRUG00000124769		scaffold_100	259167	Tru.sc100	41.19
	Fugu	SINFRUG00000149618		scaffold_12	2260025	Tru.sc12	60.83
	Fugu	SINFRUG00000146319		scaffold_66	64808	Tru.sc66	55.19
	Fugu	SINFRUG00000131651		scaffold_130	683815	Tru.sc130	15.61
	Tetraodon	GSTENG00017488001		21	3103827	Tni.21	61.93
	Tetraodon	GSTENG00004639001		Un_random	37969969	Tni.Unr	23.56
	Tetraodon	GSTENG00028033001		9	4310776	Tni.9	57.10
	Tetraodon	GSTENG00031468001		2	10997509	Tni.2.a	41.69
	Tetraodon	GSTENG00019152001		2	1376985	Tni.2.b	15.01
	Ciona intestinalis	ENSCING00000014769		6q	1704294	Cin.6q	79.96
	Ciona intestinalis	ENSCING00000003373		1p	6023312	Cin.1p	35.25
	Drosophila	CG17894		3R	19011300	Dme.3R	18.93
ORPHAN NUCLEAR RECEPTOR N V ERBA RELATED EAR 1 REV ERBA ALPHA
Total alignment length 587 amino acids	Human	ENSG00000126368	NR1D1	17	35502567	Hsa.17.NR1D1	21.64
	Human	ENSG00000174738	NR1D2	3	23961810	Hsa.3.NR1D2	22.49
	Mouse	ENSMUSG00000021775		14	16997124	Mmu.14	23.34
	Mouse	ENSMUSG00000041882		19	40244005	Mmu.19	24.02
	Mouse	ENSMUSG00000020889		11	98584238	Mmu.11	21.64
	Zebrafish	ENSDARG00000059370		11	2375563	Dre.11	24.53
	Zebrafish	ENSDARG00000033160		3	24540105	Dre.3	17.21
	Zebrafish	ENSDARG00000003820		10	38245490	Dre.10	32.54
	Zebrafish	GENSCAN00000023040		19	51542159	Dre.19.b	19.76
	Zebrafish	ENSDARG00000009594		19	51687175	Dre.19.a	23.00
	Fugu	SINFRUG00000139860		scaffold_170	502008	Tru.sc170	19.08
	Fugu	SINFRUG00000121364		scaffold_61	413536	Tru.sc61	21.64
	Fugu	SINFRUG00000149350		scaffold_66	276310	Tru.sc66	29.30
	Fugu	SINFRUG00000152814		scaffold_258	144258	Tru.sc258	29.98
	Tetraodon	GSTENG00021954001		Un_random	31783529	Tni.Unr.a	22.49
	Tetraodon	GSTENG00027226001		11	6709776	Tni.11	29.98
	Tetraodon	GSTENG00021953001		Un_random	31781486	Tni.Unr.b	45.32
	Tetraodon	GSTENG00018619001		Un_random	134827555	Tni.Unr.c	23.68
	Tetraodon	GSTENG00028051001		9	4094932	Tni.9	29.98
	Amphioxus	e_gw.322.32.1		scaffold_322	138786	Brf.sc322	29.81
	Drosophila	CG8127		3L	17917222	Dme.3L	14.82
OXYSTEROL BINDING RELATED OSBP RELATED ORP
Total alignment length 356 amino acids	Human	ENSG00000006025	OSBPL7	17	43239738	Hsa.17.OSBPL7	3.93
	Human	ENSG00000070882	OSBPL3	7	24802691	Hsa.7.OSBPL3	4.49
	Human	ENSG00000079156	OSBPL6	2	178857897	Hsa.2.OSBPL6	3.93
	Mouse	ENSMUSG00000042359		2	76207377	Mmu.2	40.45
	Mouse	OTTMUSG00000002232		11	96866716	Mmu.11	2.25
	Mouse	ENSMUSG00000029822		6	50226387	Mmu.6	20.51
	Zebrafish	ENSDARG00000012981		12	32583342	Dre.12	1.97
	Zebrafish	ENSDARG00000063730		9	301235	Dre.9	2.81
	Zebrafish	ENSDARG00000033251		19	14527716	Dre.19	1.97
	Zebrafish	ENSDARG00000040482		16	20603384	Dre.16	2.25
	Fugu	SINFRUG00000131639		scaffold_130	704847	Tru.sc130	1.97
	Fugu	SINFRUG00000155120		scaffold_41	445990	Tru.sc41	11.52
	Fugu	SINFRUG00000160576		scaffold_100	188062	Tru.sc100	2.25
	Fugu	SINFRUG00000163197		scaffold_346	97200	Tru.sc346	2.53
	Fugu	SINFRUG00000137005		scaffold_48	992086	Tru.sc48	2.53
	Tetraodon	GSTENG00019158001		2	1353819	Tni.2.a	8.43
	Tetraodon	GSTENG00020461001		Un_random	38217720	Tni.Unr	10.39
	Tetraodon	GSTENG00031471001		2	10929765	Tni.2.b	2.25
	Tetraodon	GSTENG00017468001		21	2893524	Tni.21	2.81
	Tetraodon	GSTENG00034110001		8	6673060	Tni.8	2.25
	Ciona savignyi	ENSCSAVG00000004687		reftig_140	149390	Csa.reftig	3.93
	Amphioxus	fgenesh2_pg.scaffold_49000058		scaffold_49	1172293	Brf.sc49	3.09
	Drosophila	CG3860		2R	19499738	Dme.2R	4.21
RETINOIC ACID RECEPTOR RAR
Total alignment length 534 amino acids	Human	ENSG00000131759	RARA	17	35718972	Hsa.17.RARA	19.48
	Human	ENSG00000077092	RARB	3	25190893	Hsa.3.RARB	20.04
	Human	ENSG00000172819	RARG	12	51890621	Hsa.12.RARG	20.60
	Mouse	ENSMUSG00000017491		14	15224106	Mmu.14	13.67
	Mouse	ENSMUSG00000001288		15	102062974	Mmu.15	20.60
	Mouse	ENSMUSG00000037992		11	98753808	Mmu.11	18.16
	Zebrafish	ENSDARG00000056783		12	13918005	Dre.12	39.51
	Zebrafish	ENSDARG00000034117		23	35499997	Dre.23	20.04
	Zebrafish	ENSDARG00000054003		3	36300343	Dre.3.a	19.10
	Zebrafish	ENSDARG00000034893		3	40856425	Dre.3.b	19.10
	Fugu	SINFRUG00000131357		scaffold_274	341031	Tru.sc274	49.25
	Fugu	SINFRUG00000161389		scaffold_47	1504322	Tru.sc47	32.02
	Fugu	SINFRUG00000149355		scaffold_66	235740	Tru.sc66	23.78
	Fugu	SINFRUG00000155172		scaffold_431	14372	Tru.sc431	10.67
	Fugu	SINFRUG00000142757		scaffold_3	1678556	Tru.sc3	19.85
	Tetraodon	GSTENG00028047001		9	4134780	Tni.9	29.03
	Tetraodon	GSTENG00033708001		Un_random	10447042	Tni.Unr.a	20.60
	Tetraodon	GSTENG00021064001		Un_random	37103633	Tni.Unr.b	31.27
	Tetraodon	GSTENG00000894001		11	6997857	Tni.11	62.55
	Tetraodon	GSTENG00024106001		2	4350821	Tni.2	12.73
	Ciona intestinalis	ENSCING00000006945		9q	1235502	Cin.9q	3.93
SOLUTE CARRIER FAMILY 4 MEMBER
Total alignment length 620 amino acids	Human	ENSG00000004939	SLC4A1	17	39682566	Hsa.17.SLC4A1	12.42
	Human	ENSG00000164889	SLC4A2	7	150386232	Hsa.7.SLC4A2	8.06
	Human	ENSG00000114923	SLC4A3	2	220200529	Hsa.2.SLC4A3	9.52
	Mouse	ENSMUSG00000028962		5	23935384	Mmu.5	8.06
	Mouse	ENSMUSG00000006576		1	75429419	Mmu.1	10.16
	Mouse	ENSMUSG00000006574		11	102164917	Mmu.11	12.58
	Zebrafish	ENSDARG00000028173		2	29466057	Dre.2	11.13
	Zebrafish	ENSDARG00000053678		9	46219893	Dre.9	12.74
	Zebrafish	ENSDARG00000012881		3	18575680	Dre.3	10.97
	Zebrafish	ENSDARG00000024560		21	26891731	Dre.21	10.97
	Fugu	SINFRUG00000134547		scaffold_223	451963	Tru.sc223	9.35
	Fugu	SINFRUG00000162160		scaffold_149	14967	Tru,sc149	12.58
	Fugu	SINFRUG00000140318		scaffold_15	2260898	Tru.sc15	5.16
	Fugu	SINFRUG00000136788		scaffold_81	6037	Tru.sc81	10.16
	Tetraodon	GSTENG00031825001		6	4885463	Tni.6	9.53
	Tetraodon	GSTENG00016853001		2	16810293	Tni.2.a	15.32
	Tetraodon	GSTENG00007179001		Un_random	102233285	Tni.Unr.a	5.00
	Tetraodon	GSTENG00007060001		Un_random	101680645	Tni.Unr.b	5.00
	Tetraodon	GSTENG00035025001		2	5635328	Tni.2.b	24.03
	Ciona intestinalis	ENSCING00000003422		9p	927337	Cin.9p	38.39
	Drosophila	CG8177		3L	9737499	Dme.3L	7.42
SWI/SNF RELATED MATRIX ASSOCIATED ACTIN DEPENDENT REGULATOR OF CHROMATIN SUBFAMILY D MEMBER KDA BRG 1/BRM ASSOCIATED FACTOR SUBUNIT BRG1 ASSOCIATED FACTOR
Total alignment length 595 amino acids	Human	ENSG00000108604	SMARCD2	17	59263176	Hsa.17.SMARCD2	20.00
	Human	ENSG00000082014	SMARCD3	7	150566995	Hsa.7.SMARCD3	18.82
	Human	ENSG00000066117	SMARCD1	12	48765402	Hsa.12.SMARCD1	20.00
	Mouse	ENSMUSG00000028949		5	24102695	Mmu.5	18.82
	Mouse	ENSMUSG00000023018		15	99530351	Mmu.15	20.00
	Mouse	ENSMUSG00000040699		11	105972346	Mmu.11	10.76
	Zebrafish	ENSDARG00000019004		22	7998247	Dre.22	14.29
	Zebrafish	ENSDARG00000019969		12	10473142	Dre.12	40.50
	Zebrafish	ENSDARG00000038786		2	29590697	Dre.2	23.03
	Zebrafish	ENSDARG00000036025		7	50094643	Dre.7.a	22.35
	Zebrafish	ENSDARG00000059958		7	50273389	Dre.7.b	28.07
	Fugu	SINFRUG00000134539		scaffold_223	416222	Tru.sc223	23.36
	Fugu	SINFRUG00000136799		scaffold_81	23948	Tru.sc81	22.02
	Fugu	SINFRUG00000127661		scaffold_47	1105701	Tru.sc47	9.75
	Tetraodon	GSTENG00035022001		2	5648975	Tni.2	21.68
	Tetraodon	GSTENG00031821001		6	4849831	Tni.6	20.67
	Tetraodon	GSTENG00033848001		11	7342315	Tni.11	11.09
	Ciona intestinalis	ENSCING00000001682		scaffold_2550	540	Cin.sc2550	36.64
	Ciona intestinalis	ENSCING00000013288		8q	2186865	Cin.8q	21.51
	Drosophila	CG4303		X	12991376	Dme.X	13.45
THYROID HORMONE RECEPTOR
Total alignment length 434 amino acids	Human	ENSG00000151090	THRB	3	24134709	Hsa.3.THRB	18.43
	Human	ENSG00000126351	THRA	17	35472686	Hsa.17.THRA	1.84
	Mouse	ENSMUSG00000021779		14	16756327	Mmu.14	18.43
	Mouse	ENSMUSG00000058756		11	98557963	Mmu.11	1.38
	Zebrafish	ENSDARG00000021163		19	51568204	Dre.19	18.43
	Zebrafish	ENSDARG00000000151		3	39036804	Dre.3	17.97
	Zebrafish	GENSCAN00000029587		12	55774860	Dre.12	49.54
	Fugu	SINFRUG00000125319		scaffold_253	33504	Tru.sc253	26.04
	Fugu	SINFRUG00000148655		scaffold_235	168098	Tru.sc235	18.66
	Fugu	SINFRUG00000121366		scaffold_61	403945	Tru.sc61	33.18
	Tetraodon	GSTENG00034824001		18	9463584	Tni.18	77.65
	Tetraodon	GSTENG00018618001		Un_random	134820602	Tni.Unr.a	21.43
	Tetraodon	GSTENG00005055001		2	1215698	Tni.2	18.43
	Tetraodon	GSTENG00021071001		Un_random	37175260	Tni.Unr.b	17.74
	Ciona savignyi	ENSCSAVG00000006056		reftig_194	286101	Csa.reftig194	5.53
URIDINE PHOSPHORYLASE EC_2.4.2.3 URDPASE UPASE
Total alignment length 411 amino acids	Human	ENSG00000007001	UPP2	2	158666618	Hsa.2.UPP2	22.87
	Human	ENSG00000183696	UPP1	7	48094766	Hsa.7.UPP1	24.57
	Mouse	ENSMUSG00000020407		11	9018106	Mmu.11	24.33
	Mouse	ENSMUSG00000026839		2	58382773	Mmu.2	17.76
	Zebrafish	ENSDARG00000040869		16	17595285	Dre.16	43.31
	Zebrafish	ENSDARG00000036833		14	46697497	Dre.14	23.84
	Fugu	SINFRUG00000136929		scaffold_48	756032	Tru.48	28.71
	Fugu	SINFRUG00000134559		scaffold_46	455780	Tru.46	24.33
	Tetraodon	GSTENG00000958001		Un_random	69115103	Tni.Unr	45.26
	Tetraodon	GSTENG00034076001		8	6900324	Tni.8	26.76
	Tetraodon	GSTENG00030565001		2	12144647	Tni.2	24.82
	Ciona savignyi	ENSCSAVG00000002589		reftig_130	112791	Csa.reftig130	46.72
	Ciona savignyi	ENSCSAVG00000008833		reftig_13	2650607	Csa.reftig13	15.33
	Drosophila	CG3788		2R	18439628	Dme.2R	8.03
	Drosophila	CG6330		3R	22775845	Dme.3R	10.46
